# Supplementary material for: Serum biomarkers for predicting Crohn’s disease activity: The role of bilirubin, uric acid, and the C-reactive protein/albumin ratio
Source: PLoS One. 2026 Mar 4;21(3):e0333855. doi: 10.1371/journal.pone.0333855 (PMC12959708; doi:10.1371/journal.pone.0333855)
Supplement: S1 File — (ZIP) [file pone.0333855.s001.zip]

Archive with 6 entries (5 files):
- Data-English/
- Data-English/CD patients data.csv
- Data-English/CD patients data.xlsx
- Data-English/Healthy controls data.csv
- Data-English/Healthy controls data.xlsx
- Data-English/README.txt
