# Supplementary material for: Serum biomarkers for predicting Crohn’s disease activity: The role of bilirubin, uric acid, and the C-reactive protein/albumin ratio
Source: PLoS One. 2026 Mar 4;21(3):e0333855. doi: 10.1371/journal.pone.0333855 (PMC12959708; doi:10.1371/journal.pone.0333855)
Supplement: S1 File — (ZIP) [file pone.0333855.s001.zip › Data-English/CD patients data.csv]

Number	Sex	Age	Age at diagnosis, year	Disease location	Disease behavior	disease activity	Perianal disease	Smoking	BMI(Kg/m2)	CRP(mg/L)	ALb(g/L)	CRP/ALB	Bilirubin(umol/L)	Uric acid(umol/L)	Creatinine(umol/L)	UA/Cr ratio		post-treatment Response	ALb(g/L)	CRP(mg/L)	Bilirubin(umol/L)	Uric acid(umol/L)	Creatinine(umol/L)
1	male	26	A2	L3+L4	B1	Mild	YES	No	19.84	17.6	39.4	0.446700508	7.2	277	59	4.694915254		Active	44	6.1	9.6	381	72
2	male	23	A2	L3	B1	Mild	YES	No	18.59	2.1	39.2	0.053571429	12.1	286	54	5.296296296		Active	39	10.6	19.2	360	63
3	male	18	A2	L3+L4	B2	Mild	No	No	16.61	12.4	34.9	0.35530086	5.4	295	45	6.555555556		Remission	44	1	6.9	31	59
4	male	34	A2	L3	B3	Moderate	YES	YES	16.26	201.8	35.3	5.716713881	6.9	418	82	5.097560976
5	male	33	A2	L1	B2+B3	Moderate	No	No	17.63	2.2	40.3	0.054590571	8.6	319	57	5.596491228		Active	35.2	0.5	4.5	246	50
6	female	52	A3	L3	B1	Mild	YES	No	22.85	12.2	36.3	0.336088154	10.1	376	53	7.094339623		Active	35.4	5.5	8.2	282	53
7	male	22	A2	L3	B3	Mild	YES	No	16.61	13.4	35.4	0.378531073	14.7	336	69	4.869565217		Remission	42.3	3.3	15.3	224	60
8	male	27	A2	L2	B1	Mild	YES	No	21.47	23.4	33.6	0.696428571	10.2	325	70	4.642857143
9	male	30	A2	L1	B3	Moderate	No	No	17.51	42.3	33.6	1.258928571	10.7	266	81	3.283950617
10	male	33	A2	L3+L4	B1	Moderate	No	YES	16.6	44.5	42.1	1.057007126	8.7	328	85	3.858823529		Active	36.9	17.8	9.6	38	69
11	male	20	A2	L2	B1	Moderate	YES	No	20.76	1.5	33.2	0.045180723	2.4	370	63	5.873015873
12	female	14	A1	L3	B1	Moderate	YES	No	15.42	137.7	26.2	5.255725191	6.3	95	44	2.159090909		Active	36.6	47.8	4	235	47
13	male	23	A2	L3	B3	Moderate	YES	No	16.72	72.2	30	2.406666667	10.3	269	76	3.539473684
14	female	45	A3	L2	B1	Mild	YES	No	18.03	170	24.4	6.967213115	9.2	136	88	1.545454545
15	male	17	A1	L3	B1	Inactive	YES	No	24.69	2	46.3	0.043196544	11.9	472	63	7.492063492			41.4	3.6		541	64
16	male	14	A1	L3	B1	Moderate	YES	No	15.56	85.9	28	3.067857143	12.1	298	46	6.47826087		Active	39.2	19.3	11.6	435	54
17	male	34	A2	L3	B3	Moderate	YES	No	22.06	46.7	29.1	1.604810997	9	399	53	7.528301887		Remission	33	0.4	7.8	357	60
18	female	68	A3	L1	B2	Mild	No	No	21.48	81.19	30.7	2.644625407	4.5	178	59	3.016949153		Active	32.9	8.8	14.4	166	64
19	female	56	A3	L1	B2	Mild	No	No	18.1	152.1	23.1	6.584415584	8.5	136	45	3.022222222
20	female	25	A2	L3	B1	Moderate	YES	No	17.02	49.9	26.5	1.883018868	7.9	303	59	5.13559322		Remission	41.5	0.8	8.6	230	36
21	male	49	A3	L1	B3	Mild	No	No	19.1	4.3	39.6	0.108585859	30.7	246	57	4.315789474		Remission	40.2	0.8	18.6	263	67
22	male	45	A3	L3	B1	Mild	No	No	18.36	74.4	26.2	2.839694656	4.2	248	84	2.952380952
23	female	35	A2	L3	B2	Inactive	YES	No	27.34	3.7	40.8	0.090686275	10.8	288	39	7.384615385						243
24	male	38	A2	L3	B2+B3	Moderate	No	No	26.42	40	36	1.111111111	12.5	319	84	3.797619048		Remission	37.8	0.5	15.4	417	82
25	male	14	A1	L3	B1	Mild	No	No	13.67	5	28	0.178571429	5.3	247	33	7.484848485		Remission	38	1	11.5	284	45
26	female	53	A3	L3	B1	Mild	No	No	19.53	5.736	37.7	0.152148541	7	380	57	6.666666667		Active	34.1	20.4	7.1	368	52
27	male	41	A2	L1	B1	Mild	No	YES	22.49	74.3	44.5	1.669662921	11.5	454	97	4.680412371
28	male	29	A2	L1	B1	Inactive	YES	No	20.28	4.4	41	0.107317073	14.7	262	74	3.540540541
29	male	57	A3	L2	B2	Mild	YES	No	20.57	9.6	21.8	0.440366972	5.9	228	148	1.540540541
30	male	18	A2	L3	B1	Mild	YES	No	18.33	0.5	46.3	0.010799136	20.9	286	96	2.979166667
31	male	33	A2	L1	B3	Mild	YES	No	20.3	31.05	30.8	1.008116883	19.4	287	77	3.727272727
32	male	19	A1	L2	B1	Inactive	YES	No	21.15	0.5	41.3	0.012106538	12.4	589	79	7.455696203
33	female	23	A2	L3	B2	Moderate	YES	No	17.97	30.9	38.7	0.798449612	10.2	319	40	7.975
34	male	24	A2	L3	B1	Moderate	No	No	23.84	10.4	34.6	0.300578035	10	391	62	6.306451613
35	male	35	A2	L3	B1	Moderate	YES	YES	20.76	35.7	21	1.7	7.1	322	72	4.472222222		Active	25.7	52.7	2.7	320	72
36	female	32	A2	L1	B1	Mild	No	No	21.48	5	42.4	0.117924528	12	219	59	3.711864407
37	male	30	A2	L3	B1	Inactive	YES	No	19.75	0.6	40	0.015	7.8	221	70	3.157142857
38	female	70	A3	L1	B1	Mild	No	No	23.43	5.1	37.5	0.136	8.1	230	64	3.59375
39	male	31	A2	L1+L4	B3	Mild	YES	No	24.05	13.9	41.6	0.334134615	14.3	443	73	6.068493151		Remission	43.7	0.5	15	428	76
40	male	35	A2	L3+L4	B1	Mild	No	No	23.72	37.8	31.4	1.203821656	6.3	364	66	5.515151515		Remission	37.8	11	11.2	359	72
41	male	19	A2	L3	B1	Moderate	No	No	20.07	87.4	32.7	2.672782875	9.4	423	80	5.2875		Active	46.4	18.8	10.1	508	76
42	male	19	A2	L3	B1	Moderate	YES	No	15.43	56.8	26.2	2.167938931	9.4	319	46	6.934782609		Remission	42.7	5.2	14.6	335	64
43	male	24	A2	L3	B1	Mild	YES	No	19.61	25.2	37.1	0.679245283	11.5	327	70	4.671428571		Remission	42.3	30.1	16.4	322	68
44	male	31	A2	L2	B2	Mild	YES	No	20.76	27.6	28.4	0.971830986	6.7	268	70	3.828571429
45	male	36	A2	L3	B3	Inactive	YES	No	20.83	0.5	41	0.012195122	7.3	326	58	5.620689655
46	female	23	A2	L3	B1	Moderate	YES	No	24.84	46	31.7	1.451104101	5.8	167	75	2.226666667
47	female	50	A3	L1	B3	Moderate	YES	No	27.34	36.3	30.2	1.201986755	6.5	168	68	2.470588235
48	female	69	A3	L3	B1	Severe	No	No	23.23	193.7	18.9	10.24867725	12.5	195	60	3.25
49	female	27	A2	L3	B1	Mild	YES	No	17.17	32	28.4	1.126760563	6.5	224	53	4.226415094		Active	41.4	23.91	3.5	299	56
50	female	19	A2	L3+L4	B1	Mild	YES	No	19.72	10.7	39.3	0.272264631	7.8	325	50	6.5		Remission	42.5	13.3	4.6	311	54
51	male	27	A2	L2	B1	Moderate	YES	No	18.75	33.6	39.7	0.846347607	9.5	377	67	5.626865672		Remission	47.6	0.5	9.8	368	69
52	male	44	A3	L3+L4	B1	Moderate	No	No	16.72	4.8	17.3	0.277456647	7.9	302	50	6.04
53	male	35	A2	L3	B1	Mild	YES	No	20.2	28.9	28.7	1.006968641	11.7	378	51	7.411764706		Remission	46.8	3.3	18.3	308	84
54	female	21	A2	L3	B3	Inactive	YES	No	17.9	0.5	45.5	0.010989011	10.9	244	62	3.935483871
55	male	67	A3	L1	B2	Mild	YES	YES	20.76	5	32.4	0.154320988	13.9	347	84	4.130952381
56	male	20	A2	L3	B1	Moderate	YES	No	25.14	27.5	27.2	1.011029412	9.1	467	81	5.765432099
57	male	29	A2	L3	B1	Mild	YES	No	24.09	54.1	39.5	1.369620253	7.1	345	110	3.136363636		Active	39.9	147.9	25.7	371	71
58	male	24	A1	L3	B1	Mild	YES	No	22.64	12.1	47	0.257446809	11.5	487	93	5.23655914
59	male	39	A2	L2	B1	Mild	YES	No	16.71	19.3	38	0.507894737	10.6	357	53	6.735849057		Remission	44.7	8.6	11.3	367	81
60	male	27	A2	L3	B2	Mild	No	No	18.73	1.4	43.2	0.032407407	16.9	347	75	4.626666667
61	male	27	A2	L1	B1	Mild	No	No	16.53	1.2	36.2	0.033149171	10.6	396	53	7.471698113
62	male	26	A1	L1+L4	B3	Mild	No	No	17.65	6.9	27.7	0.249097473	5.9	196	60	3.266666667
63	male	24	A2	L3	B1	Mild	YES	No	26.58	4.1	39.8	0.103015075	9.3	383	69	5.550724638		Remission	49.4	4.7	10.2	394	72
64	female	20	A2	L3	B1	Moderate	YES	No	19.29	121.3	34.9	3.475644699	7.6	210	63	3.333333333		Remission	44.3	0.3	14.7	261	53
65	female	43	A3	L3	B1	Mild	No	No	23.23	30.2	39.6	0.762626263	6.7	279	65	4.292307692
66	female	25	A2	L2	B1	Inactive	YES	No	21.09	0.3	45	0.006666667	6.2	202	53	3.811320755
67	male	21	A2	L2	B1	Mild	No	No	22.49	59.9	27.7	2.162454874	7.8	325	77	4.220779221
68	female	66	A3	L3	B1	Mild	YES	No	20.96	5.7	35.3	0.161473088	6.7	165	45	3.666666667
69	male	20	A2	L3	B1	Mild	No	No	23.89	10.6	42.2	0.251184834	10	488	70	6.971428571		Active	38.4	9.2	8.8	405	81
70	male	36	A2	L3	B3	Mild	No	No	18.4	7.1	39.8	0.17839196	5.7	288	77	3.74025974
71	male	22	A2	L2	B1	Mild	YES	No	17.36	6.8	55	0.123636364	17.7	328	85	3.858823529		Remission	51	1.2	22.9	235	75
72	male	42	A3	L3+L4	B3	Moderate	YES	No	19.03	36.6	29.5	1.240677966	13.3	211	50	4.22
73	male	19	A2	L3+L4	B2+B3	Moderate	No	No	15	19.1	34.6	0.552023121	8.4	337	51	6.607843137
74	female	52	A3	L3+L4	B1	Moderate	No	No	26.64	15.9	34.9	0.455587393	5.8	279	55	5.072727273		Remission	38.6	1.7	6.1	293	52
75	male	20	A2	L3+L4	B2	Mild	No	No	23.96	16.8	38.3	0.438642298	7.6	345	68	5.073529412
76	male	19	A2	L2	B2	Mild	No	No	16.78	0.5	43.7	0.011441648	10.5	329	42	7.833333333		Remission	39.8	1	11.6	374	65
77	male	22	A2	L3	B1	Moderate	No	No	18.93	51	22.5	2.266666667	6.3	371	84	4.416666667		Active	46.2	168	7.1	384	77
78	female	28	A2	L3	B1	Mild	YES	No	17.22	4.4	46	0.095652174	14.8	320	43	7.441860465		Remission	53.1	6.8	14.8	217	52
79	female	25	A2	L3+L4	B1	Mild	YES	No	17.69	12.1	36.3	0.333333333	8.9	230	34	6.764705882		Remission	46.2	0.5	15	285	45
80	male	17	A2	L3	B1	Mild	No	No	16.33	73.5	28.3	2.597173145	6.6	500	55	9.090909091		Remission	48.9	0.8	8.2	362	75
81	male	26	A2	L1	B2	Inactive	No	No	23.12	6.6	46.4	0.142241379	15.8	607	101	6.00990099
82	male	21	A2	L3+L4	B1	Mild	YES	No	17.63	11.2	32.4	0.345679012	5.5	274	71	3.85915493		Remission	40.5	0.5	13.3	362	92
83	male	17	A1	L3	B1	Moderate	YES	No	18.02	40	36.5	1.095890411	6	299	51	5.862745098		Remission	41.9	4.7	8.9	377	66
84	male	47	A2	L3+L4	B2	Mild	YES	No	21.22	29.9	33.6	0.889880952	11.7	354	52	6.807692308		Active	36.5	33.4	13.6	406	67
85	male	28	A2	L3	B3	Moderate	YES	No	20.24	12	37.5	0.32	17	310	80	3.875		Remission	43	0.5	23.7	317	74
86	male	18	A2	L3	B1	Moderate	YES	No	16.9	99	27.8	3.561151079	8.9	314	79	3.974683544		Active	37.8	5.4	12.9	352	64
87	male	38	A2	L2+L4	B2	Moderate	YES	No	19.59	77.6	34.3	2.262390671	7.7	335	78	4.294871795		Active	36	1.4	10.1	290	69
88	male	44	A3	L3	B3	Moderate	YES	No	17.36	38.5	31.9	1.206896552	6.7	305	43	7.093023256
89	female	28	A2	L3	B2+B3	Moderate	YES	No	21.48	70	33.3	2.102102102	8.8	267	61	4.37704918		Active	39.1	10.3	10.2	235	51
90	male	14	A1	L3	B1	Inactive	YES	No	19.47	0.5	44.7	0.011185682	7.8	434	46	9.434782609
91	male	34	A2	L3	B1	Mild	YES	No	23.94	46.4	30.8	1.506493506	8.9	222	71	3.126760563		Remission	44.2	0.5	16.7	259	74
92	male	38	A2	L1	B1	Mild	No	No	15.32	30.7	28.3	1.084805654	4.6	287	53	5.41509434
93	female	46	A3	L3	B1	Mild	No	No	20.7	35.8	32.4	1.104938272	12.9	245	38	6.447368421
94	female	52	A3	L3	B1	Mild	YES	No	22.64	16.7	29	0.575862069	8.9	253	47	5.382978723		Remisson	41.5	1.6	9.4	271	46
95	female	21	A2	L3	B2	Moderate	No	No	14.82	15.3	33.6	0.455357143	9.5	255	26	9.807692308		Remission	40.1	1	9.8	267	44
96	female	61	A3	L1	B2	Inactive	YES	No	21.37	1.1	42.4	0.025943396	10.1	213	47	4.531914894
97	male	38	A2	L3	B1	Mild	YES	YES	22.34	71.9	31	2.319354839	7.7	256	60	4.266666667		Active	47.4	34.6	13.1	325	75
98	male	23	A2	L3+L4	B1	Mild	No	No	18.77	47.7	38.5	1.238961039	11.4	505	72	7.013888889		Remission	44.7	15.5	8.7	406	55
99	female	22	A2	L3	B3	Moderate	YES	No	18.03	59	33.9	1.740412979	10.7	250	36	6.944444444		Remission	43.8	0.5	11	288	57
100	female	32	A2	L3	B1	Mild	No	No	22.41	41	34.8	1.17816092	6.3	317	43	7.372093023		Remission	40	2.4	4.2	328	51
101	male	40	A3	L3	B1	Mild	No	No	17.51	54.6	28.1	1.943060498	4.9	253	74	3.418918919		Remission	33.2	11.9	13.9	283	68
102	male	27	A2	L2	B1	Moderate	YES	YES	17.52	68.5	27.5	2.490909091	4.1	309	52	5.942307692
103	male	19	A1	L1	B1	Inactive	YES	No	23.12	63.4	32.3	1.962848297	5.7	316	53	5.962264151
104	male	14	A1	L3	B1	Inactive	YES	No	29.39	3.5	43.6	0.080275229	14.6	418	58	7.206896552
105	male	31	A2	L2	B3	Moderate	YES	No	20.45	69.6	31.1	2.237942122	6.5	289	61	4.737704918
106	male	27	A2	L3	B1	Mild	No	No	25.31	0.7	41.3	0.016949153	11.3	444	75	5.92
107	male	31	A2	L3	B1	Inactive	YES	No	19.15	0.5	47.8	0.010460251	13.7	462	86	5.372093023
108	male	23	A2	L3	B1	Inactive	YES	No	20.9	6	38.2	0.157068063	14.2	391	53	7.377358491
109	male	24	A2	L3	B1	Mild	YES	No	20.98	45.9	37.3	1.230563003	19.8	439	63	6.968253968		Remission	40	6.8	36.3	352	50
110	male	28	A2	L2	B1	Mild	YES	No	19.38	75.1	32.6	2.303680982	7	181	48	3.770833333
111	male	47	A3	L2	B2	Inactive	YES	No	21.67	0.4	45.2	0.008849558	6.6	249	72	3.458333333
112	female	29	A2	L3	B1	Mild	No	No	19.15	15	29	0.517241379	7.7	213	35	6.085714286
113	male	21	A2	L2	B1	Inactive	YES	No	20.28	0.5	42.2	0.011848341	11.7	446	88	5.068181818
114	male	24	A2	L2	B2	Moderate	YES	No	15.14	53.1	32.2	1.649068323	5.7	224	72	3.111111111
115	male	33	A2	L3	B1	Mild	YES	No	27.55	20.2	32.9	0.613981763	17.8	402	57	7.052631579		Remission	36.6	4.9	10.7	335	50
116	male	29	A2	L3	B1	Mild	No	No	21.37	15.5	37.3	0.415549598	12.2	275	77	3.571428571
117	male	29	A2	L3	B1	Mild	YES	No	17.6	74.5	30	2.483333333	6.3	398	62	6.419354839
118	female	45	A3	L3	B1	Mild	No	No	19.83	18.7	30.4	0.615131579	6.4	313	77	4.064935065
119	male	25	A2	L3	B1	Moderate	No	No	16.9	45.9	29.9	1.535117057	5.1	237	65	3.646153846		Remission	40.9	0.5	9.3	317	68
120	male	32	A2	L1+L4	B2+B3	Moderate	YES	YES	14.5	3.3	47.4	0.069620253	29.5	518	79	6.556962025		Remission	38.6	0.5	12.6	319	66
121	male	19	A2	L3+L4	B1	Mild	YES	No	19.49	4.4	37.2	0.11827957	15.5	467	57	8.192982456		Active	40.8	1.6	11.6	353	54
122	male	23	A2	L2+L4	B1	Moderate	No	No	17.92	49.1	29	1.693103448	4.6	427	65	6.569230769		Active	40.7	24.7	6	417	73
123	male	23	A2	L3	B3	Moderate	YES	No	17.1	77.1	28	2.753571429	7.2	454	59	7.694915254
124	female	21	A2	L1+L4	B1	Mild	No	No	18.4	3.7	34.8	0.106321839	5	309	54	5.722222222
125	male	16	A1	L3+L4	B1	Moderate	YES	No	16.45	84.3	29.2	2.886986301	8.1	304	76	4		Remission	38.9	2.6	41.2	311	65
126	male	19	A2	L3	B1	Moderate	No	No	19.49	82.3	33.5	2.456716418	9.1	151	48	3.145833333
127	female	22	A2	L1	B3	Moderate	No	No	20.06	312.3	33.7	9.267062315	18.4	268	64	4.1875
128	male	42	A3	L3	B1	Moderate	YES	No	20.31	35.8	33.8	1.059171598	10.4	345	87	3.965517241
129	female	19	A2	L3	B3	Mild	YES	No	20.2	48.1	30.7	1.566775244	7	393	48	8.1875			41		8.8	339	39
130	male	27	A2	L3	B1	Mild	YES	No	19.49	14.2	33.4	0.425149701	11.5	314	53	5.924528302
131	male	27	A2	L3	B1	Mild	YES	No	23.05	20	36.5	0.547945205	8	583	68	8.573529412
132	male	16	A1	L3+L4	B1	Mild	YES	No	15.74	58.3	38.8	1.50257732	8.2	440	67	6.567164179		Active	41.3	35.7	8.4	502	75
133	male	39	A2	L3+L4	B1	Mild	YES	YES	22.15	2.9	41.4	0.070048309	11	386	61	6.327868852		Remission	44.1	2.4	7.3	424	63
134	male	21	A2	L3	B3	Moderate	YES	No	14.53	7.3	43.3	0.168591224	7.6	211	43	4.906976744
135	male	51	A3	L2	B1	Moderate	YES	YES	18.42	29.3	21.9	1.337899543	5.5	364	52	7		Remission	32.8	0.2	14.9	404	46
136	male	16	A1	L3+L4	B1	Moderate	YES	No	17.3	62	33.6	1.845238095	9.5	269	86	3.127906977		Remission	42.8	0.5	17.1	402	66
137	male	28	A2	L2	B1	Mild	YES	No	21.24	2.7	38.2	0.070680628	12.2	455	78	5.833333333
138	male	19	A2	L3+L4	B1	Moderate	YES	No	16.96	37.6	29.9	1.257525084	9	455	71	6.408450704		Active	38.4	34	8.4	372	63
139	male	14	A1	L1+L4	B2	Mild	YES	No	15.11	0.5	38.2	0.013089005	7.2	224	58	3.862068966		Remission	37	0.5	8.7	279	75
140	male	20	A2	L3	B2	Inactive	YES	No	20.15	0.5	38.2	0.013089005	14.4	320	55	5.818181818
141	female	44	A3	L2	B3	Moderate	YES	No	19.92	61.6	21.4	2.878504673	8	162	52	3.115384615
142	female	18	A2	L3	B1	Mild	YES	No	15.24	0.5	36.3	0.013774105	5.3	292	67	4.358208955
143	male	52	A3	L1	B2	Moderate	YES	No	20.4	68.9	30	2.296666667	10.3	208	75	2.773333333		Active	34.5	8.8	24.4	236	51
144	male	22	A2	L2+L4	B1	Mild	YES	No	16.96	8.3	41.4	0.200483092	8.6	372	81	4.592592593		Remission	43.4	0.8	13.1	345	75
145	male	35	A2	L3	B1	Inactive	YES	No	24.07	2.1	43	0.048837209	12.6	307	70	4.385714286
146	male	37	A2	L1	B2	Moderate	YES	No	24.1	2.8	36.2	0.077348066	7.6	425	62	6.85483871		Remission	41.4	0.7	6	362	72
147	male	66	A3	L3	B3	Moderate	YES	No	20.51	14.1	29.6	0.476351351	15.3	178	57	3.122807018						267	89
148	male	37	A2	L3	B1	Inactive	YES	No	22.2	0.5	45.9	0.010893246	10.8	375	62	6.048387097
149	female	20	A2	L2	B1	Moderate	YES	No	16.73	204.4	27.5	7.432727273	4	161	69	2.333333333		Remission	38.8	0.5	12	200	41
150	female	20	A2	L3+L4	B2	Severe	YES	No	18.37	5	33.5	0.149253731	7.3	240	42	5.714285714		Remission	37.2	3.6	9.4	406	31
151	male	37	A2	L1	B2	Inactive	YES	No	18.71	2.3	43.6	0.052752294	9.1	356	80	4.45
152	male	18	A1	L3	B1	Moderate	YES	No	18.52	11.5	29.2	0.393835616	5.8	417	87	4.793103448		Remission	41.2	0.3	11.5	414	77
153	male	27	A2	L3	B2	Severe	YES	No	17.36	133.5	23.4	5.705128205	6.6	204	45	4.533333333
154	male	28	A2	L3	B1	Moderate	YES	No	20.23	0.5	35.4	0.014124294	17.3	293	71	4.126760563		Remission	38.7	1.1	14.4	495	80
155	female	25	A2	L2+L4	B2	Moderate	YES	No	15.94	55.2	32.6	1.693251534	15.6	118	21	5.619047619		Active	37.1	58.6	7	250	42
156	male	32	A2	L3	B1	Mild	YES	No	24.96	10.4	39.8	0.261306533	5.8	358	93	3.849462366
157	female	22	A1	L1	B2+B3	Inactive	YES	No	22.58	0.7	40.1	0.017456359	6.4	310	44	7.045454545
158	male	34	A2	L3	B1	Moderate	YES	No	16.65	36.6	26.8	1.365671642	7.1	433	87	4.977011494		Rremission	43.2	3.2	12.1	651	93
159	male	27	A2	L3+L4	B1	Mild	No	No	24.69	25.8	40.6	0.63546798	10.4	404	75	5.386666667
160	female	28	A2	L3	B2+B3	Moderate	YES	No	21.48	70	33.3	2.102102102	8.8	267	61	4.37704918		Remission	41.7	0.5	11	273	48
161	male	17	A2	L3+L4	B1	Moderate	YES	No	16.65	47.3	30.2	1.566225166	7.1	275	48	5.729166667		Remission	41.7	5.8	8.2	317	60
162	male	29	A2	L3+L4	B3	Moderate	No	No	16.14	78.6	26.8	2.932835821	5.3	236	49	4.816326531
163	female	23	A2	L3	B1	Mild	No	No	17.58	0.5	35	0.014285714	5	282	46	6.130434783
164	male	27	A2	L2+L4	B1	Moderate	YES	No	21.45	12.3	41.1	0.299270073	7.5	367	72	5.097222222
165	male	22	A2	L3	B2	Moderate	YES	No	16.43	38.2	34.6	1.104046243	6.7	370	72	5.138888889
166	male	24	A2	L1	B2	Mild	No	No	19.57	46.4	38.1	1.217847769	8.2	370	75	4.933333333
167	female	14	A1	L3	B1	Moderate	No	No	17.53	16.2	28.1	0.576512456	6.4	227	32	7.09375
168	male	29	A2	L3	B1	Mild	YES	No	20.48	12.6	32.8	0.384146341	9.3	371	65	5.707692308
169	male	29	A2	L3+L4	B1	Mild	No	No	23.53	7.1	37.5	0.189333333	11.1	380	75	5.066666667
170	male	19	A2	L3	B1	Moderate	No	No	19.38	25.8	44.1	0.585034014	10.5	472	81	5.827160494
