# Supplementary material for: Serum biomarkers for predicting Crohn’s disease activity: The role of bilirubin, uric acid, and the C-reactive protein/albumin ratio
Source: PLoS One. 2026 Mar 4;21(3):e0333855. doi: 10.1371/journal.pone.0333855 (PMC12959708; doi:10.1371/journal.pone.0333855)
Supplement: S1 File — (ZIP) [file pone.0333855.s001.zip › Data-English/CD patients data.xlsx]

## Sheet: CD patients data
Number	Sex	Age	Age at diagnosis, year	Disease location	Disease behavior	disease activity	Perianal disease	Smoking	BMI(Kg/m2)	CRP(mg/L)	ALb(g/L)	CRP/ALB	Bilirubin(umol/L)	Uric acid(umol/L)	Creatinine(umol/L)	UA/Cr ratio		post-treatment Response	ALb(g/L)	CRP(mg/L)	Bilirubin(umol/L)	Uric acid(umol/L)	Creatinine(umol/L)
1	male	26	A2	L3+L4	B1	Mild	YES	No	19.84	17.6	39.4	0.446701	7.2	277	59	4.69492		Active	44	6.1	9.6	381	72
2	male	23	A2	L3	B1	Mild	YES	No	18.59	2.1	39.2	0.0535714	12.1	286	54	5.2963		Active	39	10.6	19.2	360	63
3	male	18	A2	L3+L4	B2	Mild	No	No	16.61	12.4	34.9	0.355301	5.4	295	45	6.55556		Remission	44	1	6.9	31	59
4	male	34	A2	L3	B3	Moderate	YES	YES	16.26	201.8	35.3	5.71671	6.9	418	82	5.09756
5	male	33	A2	L1	B2+B3	Moderate	No	No	17.63	2.2	40.3	0.0545906	8.6	319	57	5.59649		Active	35.2	0.5	4.5	246	50
6	female	52	A3	L3	B1	Mild	YES	No	22.85	12.2	36.3	0.336088	10.1	376	53	7.09434		Active	35.4	5.5	8.2	282	53
7	male	22	A2	L3	B3	Mild	YES	No	16.61	13.4	35.4	0.378531	14.7	336	69	4.86957		Remission	42.3	3.3	15.3	224	60
8	male	27	A2	L2	B1	Mild	YES	No	21.47	23.4	33.6	0.696429	10.2	325	70	4.64286
9	male	30	A2	L1	B3	Moderate	No	No	17.51	42.3	33.6	1.25893	10.7	266	81	3.28395
10	male	33	A2	L3+L4	B1	Moderate	No	YES	16.6	44.5	42.1	1.05701	8.7	328	85	3.85882		Active	36.9	17.8	9.6	38	69
11	male	20	A2	L2	B1	Moderate	YES	No	20.76	1.5	33.2	0.0451807	2.4	370	63	5.87302
12	female	14	A1	L3	B1	Moderate	YES	No	15.42	137.7	26.2	5.25573	6.3	95	44	2.15909		Active	36.6	47.8	4	235	47
13	male	23	A2	L3	B3	Moderate	YES	No	16.72	72.2	30	2.40667	10.3	269	76	3.53947
14	female	45	A3	L2	B1	Mild	YES	No	18.03	170	24.4	6.96721	9.2	136	88	1.54545
15	male	17	A1	L3	B1	Inactive	YES	No	24.69	2	46.3	0.0431965	11.9	472	63	7.49206			41.4	3.6		541	64
16	male	14	A1	L3	B1	Moderate	YES	No	15.56	85.9	28	3.06786	12.1	298	46	6.47826		Active	39.2	19.3	11.6	435	54
17	male	34	A2	L3	B3	Moderate	YES	No	22.06	46.7	29.1	1.60481	9	399	53	7.5283		Remission	33	0.4	7.8	357	60
18	female	68	A3	L1	B2	Mild	No	No	21.48	81.19	30.7	2.64463	4.5	178	59	3.01695		Active	32.9	8.8	14.4	166	64
19	female	56	A3	L1	B2	Mild	No	No	18.1	152.1	23.1	6.58442	8.5	136	45	3.02222
20	female	25	A2	L3	B1	Moderate	YES	No	17.02	49.9	26.5	1.88302	7.9	303	59	5.13559		Remission	41.5	0.8	8.6	230	36
21	male	49	A3	L1	B3	Mild	No	No	19.1	4.3	39.6	0.108586	30.7	246	57	4.31579		Remission	40.2	0.8	18.6	263	67
22	male	45	A3	L3	B1	Mild	No	No	18.36	74.4	26.2	2.83969	4.2	248	84	2.95238
23	female	35	A2	L3	B2	Inactive	YES	No	27.34	3.7	40.8	0.0906863	10.8	288	39	7.38462						243
24	male	38	A2	L3	B2+B3	Moderate	No	No	26.42	40	36	1.11111	12.5	319	84	3.79762		Remission	37.8	0.5	15.4	417	82
25	male	14	A1	L3	B1	Mild	No	No	13.67	5	28	0.178571	5.3	247	33	7.48485		Remission	38	1	11.5	284	45
26	female	53	A3	L3	B1	Mild	No	No	19.53	5.736	37.7	0.152149	7	380	57	6.66667		Active	34.1	20.4	7.1	368	52
27	male	41	A2	L1	B1	Mild	No	YES	22.49	74.3	44.5	1.66966	11.5	454	97	4.68041
28	male	29	A2	L1	B1	Inactive	YES	No	20.28	4.4	41	0.107317	14.7	262	74	3.54054
29	male	57	A3	L2	B2	Mild	YES	No	20.57	9.6	21.8	0.440367	5.9	228	148	1.54054
30	male	18	A2	L3	B1	Mild	YES	No	18.33	0.5	46.3	0.0107991	20.9	286	96	2.97917
31	male	33	A2	L1	B3	Mild	YES	No	20.3	31.05	30.8	1.00812	19.4	287	77	3.72727
32	male	19	A1	L2	B1	Inactive	YES	No	21.15	0.5	41.3	0.0121065	12.4	589	79	7.4557
33	female	23	A2	L3	B2	Moderate	YES	No	17.97	30.9	38.7	0.79845	10.2	319	40	7.975
34	male	24	A2	L3	B1	Moderate	No	No	23.84	10.4	34.6	0.300578	10	391	62	6.30645
35	male	35	A2	L3	B1	Moderate	YES	YES	20.76	35.7	21	1.7	7.1	322	72	4.47222		Active	25.7	52.7	2.7	320	72
36	female	32	A2	L1	B1	Mild	No	No	21.48	5	42.4	0.117925	12	219	59	3.71186
37	male	30	A2	L3	B1	Inactive	YES	No	19.75	0.6	40	0.015	7.8	221	70	3.15714
38	female	70	A3	L1	B1	Mild	No	No	23.43	5.1	37.5	0.136	8.1	230	64	3.59375
39	male	31	A2	L1+L4	B3	Mild	YES	No	24.05	13.9	41.6	0.334135	14.3	443	73	6.06849		Remission	43.7	0.5	15	428	76
40	male	35	A2	L3+L4	B1	Mild	No	No	23.72	37.8	31.4	1.20382	6.3	364	66	5.51515		Remission	37.8	11	11.2	359	72
41	male	19	A2	L3	B1	Moderate	No	No	20.07	87.4	32.7	2.67278	9.4	423	80	5.2875		Active	46.4	18.8	10.1	508	76
42	male	19	A2	L3	B1	Moderate	YES	No	15.43	56.8	26.2	2.16794	9.4	319	46	6.93478		Remission	42.7	5.2	14.6	335	64
43	male	24	A2	L3	B1	Mild	YES	No	19.61	25.2	37.1	0.679245	11.5	327	70	4.67143		Remission	42.3	30.1	16.4	322	68
44	male	31	A2	L2	B2	Mild	YES	No	20.76	27.6	28.4	0.971831	6.7	268	70	3.82857
45	male	36	A2	L3	B3	Inactive	YES	No	20.83	0.5	41	0.0121951	7.3	326	58	5.62069
46	female	23	A2	L3	B1	Moderate	YES	No	24.84	46	31.7	1.4511	5.8	167	75	2.22667
47	female	50	A3	L1	B3	Moderate	YES	No	27.34	36.3	30.2	1.20199	6.5	168	68	2.47059
48	female	69	A3	L3	B1	Severe	No	No	23.23	193.7	18.9	10.2487	12.5	195	60	3.25
49	female	27	A2	L3	B1	Mild	YES	No	17.17	32	28.4	1.12676	6.5	224	53	4.22642		Active	41.4	23.91	3.5	299	56
50	female	19	A2	L3+L4	B1	Mild	YES	No	19.72	10.7	39.3	0.272265	7.8	325	50	6.5		Remission	42.5	13.3	4.6	311	54
51	male	27	A2	L2	B1	Moderate	YES	No	18.75	33.6	39.7	0.846348	9.5	377	67	5.62687		Remission	47.6	0.5	9.8	368	69
52	male	44	A3	L3+L4	B1	Moderate	No	No	16.72	4.8	17.3	0.277457	7.9	302	50	6.04
53	male	35	A2	L3	B1	Mild	YES	No	20.2	28.9	28.7	1.00697	11.7	378	51	7.41176		Remission	46.8	3.3	18.3	308	84
54	female	21	A2	L3	B3	Inactive	YES	No	17.9	0.5	45.5	0.010989	10.9	244	62	3.93548
55	male	67	A3	L1	B2	Mild	YES	YES	20.76	5	32.4	0.154321	13.9	347	84	4.13095
56	male	20	A2	L3	B1	Moderate	YES	No	25.14	27.5	27.2	1.01103	9.1	467	81	5.76543
57	male	29	A2	L3	B1	Mild	YES	No	24.09	54.1	39.5	1.36962	7.1	345	110	3.13636		Active	39.9	147.9	25.7	371	71
58	male	24	A1	L3	B1	Mild	YES	No	22.64	12.1	47	0.257447	11.5	487	93	5.23656
59	male	39	A2	L2	B1	Mild	YES	No	16.71	19.3	38	0.507895	10.6	357	53	6.73585		Remission	44.7	8.6	11.3	367	81
60	male	27	A2	L3	B2	Mild	No	No	18.73	1.4	43.2	0.0324074	16.9	347	75	4.62667
61	male	27	A2	L1	B1	Mild	No	No	16.53	1.2	36.2	0.0331492	10.6	396	53	7.4717
62	male	26	A1	L1+L4	B3	Mild	No	No	17.65	6.9	27.7	0.249097	5.9	196	60	3.26667
63	male	24	A2	L3	B1	Mild	YES	No	26.58	4.1	39.8	0.103015	9.3	383	69	5.55072		Remission	49.4	4.7	10.2	394	72
64	female	20	A2	L3	B1	Moderate	YES	No	19.29	121.3	34.9	3.47564	7.6	210	63	3.33333		Remission	44.3	0.3	14.7	261	53
65	female	43	A3	L3	B1	Mild	No	No	23.23	30.2	39.6	0.762626	6.7	279	65	4.29231
66	female	25	A2	L2	B1	Inactive	YES	No	21.09	0.3	45	0.00666667	6.2	202	53	3.81132
67	male	21	A2	L2	B1	Mild	No	No	22.49	59.9	27.7	2.16245	7.8	325	77	4.22078
68	female	66	A3	L3	B1	Mild	YES	No	20.96	5.7	35.3	0.161473	6.7	165	45	3.66667
69	male	20	A2	L3	B1	Mild	No	No	23.89	10.6	42.2	0.251185	10	488	70	6.97143		Active	38.4	9.2	8.8	405	81
70	male	36	A2	L3	B3	Mild	No	No	18.4	7.1	39.8	0.178392	5.7	288	77	3.74026
71	male	22	A2	L2	B1	Mild	YES	No	17.36	6.8	55	0.123636	17.7	328	85	3.85882		Remission	51	1.2	22.9	235	75
72	male	42	A3	L3+L4	B3	Moderate	YES	No	19.03	36.6	29.5	1.24068	13.3	211	50	4.22
73	male	19	A2	L3+L4	B2+B3	Moderate	No	No	15	19.1	34.6	0.552023	8.4	337	51	6.60784
74	female	52	A3	L3+L4	B1	Moderate	No	No	26.64	15.9	34.9	0.455587	5.8	279	55	5.07273		Remission	38.6	1.7	6.1	293	52
75	male	20	A2	L3+L4	B2	Mild	No	No	23.96	16.8	38.3	0.438642	7.6	345	68	5.07353
76	male	19	A2	L2	B2	Mild	No	No	16.78	0.5	43.7	0.0114416	10.5	329	42	7.83333		Remission	39.8	1	11.6	374	65
77	male	22	A2	L3	B1	Moderate	No	No	18.93	51	22.5	2.26667	6.3	371	84	4.41667		Active	46.2	168	7.1	384	77
78	female	28	A2	L3	B1	Mild	YES	No	17.22	4.4	46	0.0956522	14.8	320	43	7.44186		Remission	53.1	6.8	14.8	217	52
79	female	25	A2	L3+L4	B1	Mild	YES	No	17.69	12.1	36.3	0.333333	8.9	230	34	6.76471		Remission	46.2	0.5	15	285	45
80	male	17	A2	L3	B1	Mild	No	No	16.33	73.5	28.3	2.59717	6.6	500	55	9.09091		Remission	48.9	0.8	8.2	362	75
81	male	26	A2	L1	B2	Inactive	No	No	23.12	6.6	46.4	0.142241	15.8	607	101	6.0099
82	male	21	A2	L3+L4	B1	Mild	YES	No	17.63	11.2	32.4	0.345679	5.5	274	71	3.85915		Remission	40.5	0.5	13.3	362	92
83	male	17	A1	L3	B1	Moderate	YES	No	18.02	40	36.5	1.09589	6	299	51	5.86275		Remission	41.9	4.7	8.9	377	66
84	male	47	A2	L3+L4	B2	Mild	YES	No	21.22	29.9	33.6	0.889881	11.7	354	52	6.80769		Active	36.5	33.4	13.6	406	67
85	male	28	A2	L3	B3	Moderate	YES	No	20.24	12	37.5	0.32	17	310	80	3.875		Remission	43	0.5	23.7	317	74
86	male	18	A2	L3	B1	Moderate	YES	No	16.9	99	27.8	3.56115	8.9	314	79	3.97468		Active	37.8	5.4	12.9	352	64
87	male	38	A2	L2+L4	B2	Moderate	YES	No	19.59	77.6	34.3	2.26239	7.7	335	78	4.29487		Active	36	1.4	10.1	290	69
88	male	44	A3	L3	B3	Moderate	YES	No	17.36	38.5	31.9	1.2069	6.7	305	43	7.09302
89	female	28	A2	L3	B2+B3	Moderate	YES	No	21.48	70	33.3	2.1021	8.8	267	61	4.37705		Active	39.1	10.3	10.2	235	51
90	male	14	A1	L3	B1	Inactive	YES	No	19.47	0.5	44.7	0.0111857	7.8	434	46	9.43478
91	male	34	A2	L3	B1	Mild	YES	No	23.94	46.4	30.8	1.50649	8.9	222	71	3.12676		Remission	44.2	0.5	16.7	259	74
92	male	38	A2	L1	B1	Mild	No	No	15.32	30.7	28.3	1.08481	4.6	287	53	5.41509
93	female	46	A3	L3	B1	Mild	No	No	20.7	35.8	32.4	1.10494	12.9	245	38	6.44737
94	female	52	A3	L3	B1	Mild	YES	No	22.64	16.7	29	0.575862	8.9	253	47	5.38298		Remisson	41.5	1.6	9.4	271	46
95	female	21	A2	L3	B2	Moderate	No	No	14.82	15.3	33.6	0.455357	9.5	255	26	9.80769		Remission	40.1	1	9.8	267	44
96	female	61	A3	L1	B2	Inactive	YES	No	21.37	1.1	42.4	0.0259434	10.1	213	47	4.53191
97	male	38	A2	L3	B1	Mild	YES	YES	22.34	71.9	31	2.31935	7.7	256	60	4.26667		Active	47.4	34.6	13.1	325	75
98	male	23	A2	L3+L4	B1	Mild	No	No	18.77	47.7	38.5	1.23896	11.4	505	72	7.01389		Remission	44.7	15.5	8.7	406	55
99	female	22	A2	L3	B3	Moderate	YES	No	18.03	59	33.9	1.74041	10.7	250	36	6.94444		Remission	43.8	0.5	11	288	57
100	female	32	A2	L3	B1	Mild	No	No	22.41	41	34.8	1.17816	6.3	317	43	7.37209		Remission	40	2.4	4.2	328	51
101	male	40	A3	L3	B1	Mild	No	No	17.51	54.6	28.1	1.94306	4.9	253	74	3.41892		Remission	33.2	11.9	13.9	283	68
102	male	27	A2	L2	B1	Moderate	YES	YES	17.52	68.5	27.5	2.49091	4.1	309	52	5.94231
103	male	19	A1	L1	B1	Inactive	YES	No	23.12	63.4	32.3	1.96285	5.7	316	53	5.96226
104	male	14	A1	L3	B1	Inactive	YES	No	29.39	3.5	43.6	0.0802752	14.6	418	58	7.2069
105	male	31	A2	L2	B3	Moderate	YES	No	20.45	69.6	31.1	2.23794	6.5	289	61	4.7377
106	male	27	A2	L3	B1	Mild	No	No	25.31	0.7	41.3	0.0169492	11.3	444	75	5.92
107	male	31	A2	L3	B1	Inactive	YES	No	19.15	0.5	47.8	0.0104603	13.7	462	86	5.37209
108	male	23	A2	L3	B1	Inactive	YES	No	20.9	6	38.2	0.157068	14.2	391	53	7.37736
109	male	24	A2	L3	B1	Mild	YES	No	20.98	45.9	37.3	1.23056	19.8	439	63	6.96825		Remission	40	6.8	36.3	352	50
110	male	28	A2	L2	B1	Mild	YES	No	19.38	75.1	32.6	2.30368	7	181	48	3.77083
111	male	47	A3	L2	B2	Inactive	YES	No	21.67	0.4	45.2	0.00884956	6.6	249	72	3.45833
112	female	29	A2	L3	B1	Mild	No	No	19.15	15	29	0.517241	7.7	213	35	6.08571
113	male	21	A2	L2	B1	Inactive	YES	No	20.28	0.5	42.2	0.0118483	11.7	446	88	5.06818
114	male	24	A2	L2	B2	Moderate	YES	No	15.14	53.1	32.2	1.64907	5.7	224	72	3.11111
115	male	33	A2	L3	B1	Mild	YES	No	27.55	20.2	32.9	0.613982	17.8	402	57	7.05263		Remission	36.6	4.9	10.7	335	50
116	male	29	A2	L3	B1	Mild	No	No	21.37	15.5	37.3	0.41555	12.2	275	77	3.57143
117	male	29	A2	L3	B1	Mild	YES	No	17.6	74.5	30	2.48333	6.3	398	62	6.41935
118	female	45	A3	L3	B1	Mild	No	No	19.83	18.7	30.4	0.615132	6.4	313	77	4.06494
119	male	25	A2	L3	B1	Moderate	No	No	16.9	45.9	29.9	1.53512	5.1	237	65	3.64615		Remission	40.9	0.5	9.3	317	68
120	male	32	A2	L1+L4	B2+B3	Moderate	YES	YES	14.5	3.3	47.4	0.0696203	29.5	518	79	6.55696		Remission	38.6	0.5	12.6	319	66
121	male	19	A2	L3+L4	B1	Mild	YES	No	19.49	4.4	37.2	0.11828	15.5	467	57	8.19298		Active	40.8	1.6	11.6	353	54
122	male	23	A2	L2+L4	B1	Moderate	No	No	17.92	49.1	29	1.6931	4.6	427	65	6.56923		Active	40.7	24.7	6	417	73
123	male	23	A2	L3	B3	Moderate	YES	No	17.1	77.1	28	2.75357	7.2	454	59	7.69492
124	female	21	A2	L1+L4	B1	Mild	No	No	18.4	3.7	34.8	0.106322	5	309	54	5.72222
125	male	16	A1	L3+L4	B1	Moderate	YES	No	16.45	84.3	29.2	2.88699	8.1	304	76	4		Remission	38.9	2.6	41.2	311	65
126	male	19	A2	L3	B1	Moderate	No	No	19.49	82.3	33.5	2.45672	9.1	151	48	3.14583
127	female	22	A2	L1	B3	Moderate	No	No	20.06	312.3	33.7	9.26706	18.4	268	64	4.1875
128	male	42	A3	L3	B1	Moderate	YES	No	20.31	35.8	33.8	1.05917	10.4	345	87	3.96552
129	female	19	A2	L3	B3	Mild	YES	No	20.2	48.1	30.7	1.56678	7	393	48	8.1875			41		8.8	339	39
130	male	27	A2	L3	B1	Mild	YES	No	19.49	14.2	33.4	0.42515	11.5	314	53	5.92453
131	male	27	A2	L3	B1	Mild	YES	No	23.05	20	36.5	0.547945	8	583	68	8.57353
132	male	16	A1	L3+L4	B1	Mild	YES	No	15.74	58.3	38.8	1.50258	8.2	440	67	6.56716		Active	41.3	35.7	8.4	502	75
133	male	39	A2	L3+L4	B1	Mild	YES	YES	22.15	2.9	41.4	0.0700483	11	386	61	6.32787		Remission	44.1	2.4	7.3	424	63
134	male	21	A2	L3	B3	Moderate	YES	No	14.53	7.3	43.3	0.168591	7.6	211	43	4.90698
135	male	51	A3	L2	B1	Moderate	YES	YES	18.42	29.3	21.9	1.3379	5.5	364	52	7		Remission	32.8	0.2	14.9	404	46
136	male	16	A1	L3+L4	B1	Moderate	YES	No	17.3	62	33.6	1.84524	9.5	269	86	3.12791		Remission	42.8	0.5	17.1	402	66
137	male	28	A2	L2	B1	Mild	YES	No	21.24	2.7	38.2	0.0706806	12.2	455	78	5.83333
138	male	19	A2	L3+L4	B1	Moderate	YES	No	16.96	37.6	29.9	1.25753	9	455	71	6.40845		Active	38.4	34	8.4	372	63
139	male	14	A1	L1+L4	B2	Mild	YES	No	15.11	0.5	38.2	0.013089	7.2	224	58	3.86207		Remission	37	0.5	8.7	279	75
140	male	20	A2	L3	B2	Inactive	YES	No	20.15	0.5	38.2	0.013089	14.4	320	55	5.81818
141	female	44	A3	L2	B3	Moderate	YES	No	19.92	61.6	21.4	2.8785	8	162	52	3.11538
142	female	18	A2	L3	B1	Mild	YES	No	15.24	0.5	36.3	0.0137741	5.3	292	67	4.35821
143	male	52	A3	L1	B2	Moderate	YES	No	20.4	68.9	30	2.29667	10.3	208	75	2.77333		Active	34.5	8.8	24.4	236	51
144	male	22	A2	L2+L4	B1	Mild	YES	No	16.96	8.3	41.4	0.200483	8.6	372	81	4.59259		Remission	43.4	0.8	13.1	345	75
145	male	35	A2	L3	B1	Inactive	YES	No	24.07	2.1	43	0.0488372	12.6	307	70	4.38571
146	male	37	A2	L1	B2	Moderate	YES	No	24.1	2.8	36.2	0.0773481	7.6	425	62	6.85484		Remission	41.4	0.7	6	362	72
147	male	66	A3	L3	B3	Moderate	YES	No	20.51	14.1	29.6	0.476351	15.3	178	57	3.12281						267	89
148	male	37	A2	L3	B1	Inactive	YES	No	22.2	0.5	45.9	0.0108932	10.8	375	62	6.04839
149	female	20	A2	L2	B1	Moderate	YES	No	16.73	204.4	27.5	7.43273	4	161	69	2.33333		Remission	38.8	0.5	12	200	41
150	female	20	A2	L3+L4	B2	Severe	YES	No	18.37	5	33.5	0.149254	7.3	240	42	5.71429		Remission	37.2	3.6	9.4	406	31
151	male	37	A2	L1	B2	Inactive	YES	No	18.71	2.3	43.6	0.0527523	9.1	356	80	4.45
152	male	18	A1	L3	B1	Moderate	YES	No	18.52	11.5	29.2	0.393836	5.8	417	87	4.7931		Remission	41.2	0.3	11.5	414	77
153	male	27	A2	L3	B2	Severe	YES	No	17.36	133.5	23.4	5.70513	6.6	204	45	4.53333
154	male	28	A2	L3	B1	Moderate	YES	No	20.23	0.5	35.4	0.0141243	17.3	293	71	4.12676		Remission	38.7	1.1	14.4	495	80
155	female	25	A2	L2+L4	B2	Moderate	YES	No	15.94	55.2	32.6	1.69325	15.6	118	21	5.61905		Active	37.1	58.6	7	250	42
156	male	32	A2	L3	B1	Mild	YES	No	24.96	10.4	39.8	0.261307	5.8	358	93	3.84946
157	female	22	A1	L1	B2+B3	Inactive	YES	No	22.58	0.7	40.1	0.0174564	6.4	310	44	7.04545
158	male	34	A2	L3	B1	Moderate	YES	No	16.65	36.6	26.8	1.36567	7.1	433	87	4.97701		Rremission	43.2	3.2	12.1	651	93
159	male	27	A2	L3+L4	B1	Mild	No	No	24.69	25.8	40.6	0.635468	10.4	404	75	5.38667
160	female	28	A2	L3	B2+B3	Moderate	YES	No	21.48	70	33.3	2.1021	8.8	267	61	4.37705		Remission	41.7	0.5	11	273	48
161	male	17	A2	L3+L4	B1	Moderate	YES	No	16.65	47.3	30.2	1.56623	7.1	275	48	5.72917		Remission	41.7	5.8	8.2	317	60
162	male	29	A2	L3+L4	B3	Moderate	No	No	16.14	78.6	26.8	2.93284	5.3	236	49	4.81633
163	female	23	A2	L3	B1	Mild	No	No	17.58	0.5	35	0.0142857	5	282	46	6.13043
164	male	27	A2	L2+L4	B1	Moderate	YES	No	21.45	12.3	41.1	0.29927	7.5	367	72	5.09722
165	male	22	A2	L3	B2	Moderate	YES	No	16.43	38.2	34.6	1.10405	6.7	370	72	5.13889
166	male	24	A2	L1	B2	Mild	No	No	19.57	46.4	38.1	1.21785	8.2	370	75	4.93333
167	female	14	A1	L3	B1	Moderate	No	No	17.53	16.2	28.1	0.576512	6.4	227	32	7.09375
168	male	29	A2	L3	B1	Mild	YES	No	20.48	12.6	32.8	0.384146	9.3	371	65	5.70769
169	male	29	A2	L3+L4	B1	Mild	No	No	23.53	7.1	37.5	0.189333	11.1	380	75	5.06667
170	male	19	A2	L3	B1	Moderate	No	No	19.38	25.8	44.1	0.585034	10.5	472	81	5.82716
