# Supplementary material for: Serum biomarkers for predicting Crohn’s disease activity: The role of bilirubin, uric acid, and the C-reactive protein/albumin ratio
Source: PLoS One. 2026 Mar 4;21(3):e0333855. doi: 10.1371/journal.pone.0333855 (PMC12959708; doi:10.1371/journal.pone.0333855)
Supplement: S1 File — (ZIP) [file pone.0333855.s001.zip › Data-English/Healthy controls data.csv]

Number	Sex	Age	Smoking	BMI(Kg/m2)	Bilirubin(umol/L)	ALB(g/L)	Uric acid(umol/L)	Creatinine(umol/L)	CRP(mg/L)	CRP/ALB	UA/Cr ratio
1	male	16	No	26.08	9.5	42.2	398	52	0.5	0.011848341	7.653846154
2	female	18	No	16.53	17.1	43.1	282	46	0.5	0.011600928	6.130434783
3	male	18	No	19.88	22.2	43.1	372	63	0.5	0.011600928	5.904761905
4	female	20	No	19.72	8	44.1	272	61	0.5	0.011337868	4.459016393
5	female	19	No	20.55	8	41.4	329	49	3.4	0.082125604	6.714285714
6	male	18	No	21.62	23.7	43.1	405	79	0.5	0.011600928	5.126582278
7	female	16	No	19.53	6.6	40.8	265	42	0.5	0.012254902	6.30952381
8	male	17	No	19.29	7.5	46.5	375	67	0.5	0.010752688	5.597014925
9	male	20	No	21.11	25.5	43.6	416	63	0.5	0.01146789	6.603174603
10	female	18	No	20.06	11.3	44	252	48	0.5	0.011363636	5.25
11	male	16	No	20.9	8.7	41.8	312	65	0.5	0.011961722	4.8
12	male	18	No	20.85	12.7	42.2	365	64	0.5	0.011848341	5.703125
13	male	16	No	24.74	15.7	46.8	346	62	0.5	0.010683761	5.580645161
14	male	16	No	23.29	15.8	45.5	320	64	0.8	0.017582418	5
15	female	20	No	21.3	10.2	49.7	346	65	0.5	0.010060362	5.323076923
16	female	18	No	19.84	9.8	41	282	57	0.5	0.012195122	4.947368421
17	male	18	No	17.1	11.8	41.4	419	68	0.5	0.012077295	6.161764706
18	female	20	No	20.57	12.9	40.7	265	55	0.5	0.012285012	4.818181818
19	male	20	No	21.91	12.2	40.6	290	69	0.5	0.012315271	4.202898551
20	male	23	No	21.3	10.7	39.4	370	57	0.8	0.020304569	6.49122807
21	female	27	YES	18.37	9.6	44.1	315	45	0.5	0.011337868	7
22	male	21	No	18.31	18.8	46.7	323	66	0.5	0.010706638	4.893939394
23	male	28	No	20.9	7	43.2	361	73	0.5	0.011574074	4.945205479
24	male	23	No	23.66	14.5	46.9	322	59	0.5	0.010660981	5.457627119
25	male	24	No	25.22	19.5	46.2	379	72	0.5	0.010822511	5.263888889
26	female	25	No	25.15	14.3	44.3	296	46	0.8	0.018058691	6.434782609
27	female	22	No	19.29	7.2	44.7	355	45	1	0.022371365	7.888888889
28	female	22	No	15.98	15.4	44.8	341	72	0.5	0.011160714	4.736111111
29	female	23	No	25.85	8.4	42.1	274	49	0.5	0.011876485	5.591836735
30	female	21	No	21.62	11.6	42.6	351	52	0.9	0.021126761	6.75
31	male	23	No	18.51	8.8	41	384	72	1.2	0.029268293	5.333333333
32	female	22	No	20.7	9.3	42.2	187	47	0.5	0.011848341	3.978723404
33	male	21	No	21.14	20.4	40.8	395	57	0.5	0.012254902	6.929824561
34	female	21	No	20.03	7	47.2	267	54	0.7	0.014830508	4.944444444
35	female	28	No	17.85	12	42.2	179	46	0.5	0.011848341	3.891304348
36	male	24	No	21.62	8.7	41.7	382	79	3.1	0.074340528	4.835443038
37	female	23	No	16.82	11.1	39.7	240	49	0.6	0.01511335	4.897959184
38	male	30	No	28.75	9.6	40.3	343	75	4.4	0.109181141	4.573333333
39	male	21	No	22.38	13.7	44.1	340	97	2.6	0.058956916	3.505154639
40	male	22	No	25.74	12.3	42.5	377	73	2.6	0.061176471	5.164383562
41	male	29	No	20.06	14	43.2	271	64	0.5	0.011574074	4.234375
42	male	21	No	24.12	8.1	44.8	313	79	1.6	0.035714286	3.962025316
43	male	30	No	17.24	9.3	43	233	70	0.5	0.011627907	3.328571429
44	male	26	No	25.03	21.8	43.4	368	79	0.5	0.011520737	4.658227848
45	male	28	No	33.13	15.3	45.2	384	62	3.9	0.086283186	6.193548387
46	male	27	No	26.06	9.1	37.4	314	54	0.6	0.016042781	5.814814815
47	male	28	No	24.06	13.8	45.5	348	88	3.1	0.068131868	3.954545455
48	male	22	No	21.97	11.5	46.7	420	84	0.5	0.010706638	5
49	female	30	No	23.83	9.4	41.3	268	47	0.5	0.012106538	5.70212766
50	male	25	No	23.98	17.8	42.3	338	63	0.5	0.011820331	5.365079365
51	female	26	No	19.1	10.8	41.5	297	50	1.5	0.036144578	5.94
52	female	23	No	16.62	15.6	42.2	218	49	0.5	0.011848341	4.448979592
53	male	21	No	18	8.7	42.1	258	46	0.5	0.011876485	5.608695652
54	male	30	No	27.66	6.6	38.8	386	62	1.3	0.033505155	6.225806452
55	female	30	No	19.14	10.8	45	179	54	0.5	0.011111111	3.314814815
56	male	28	No	22.86	7.1	46.8	413	75	0.5	0.010683761	5.506666667
57	male	25	No	27.43	13.2	38.9	424	74	3.9	0.100257069	5.72972973
58	male	23	No	23.04	8.9	43	426	61	1.2	0.027906977	6.983606557
59	male	39	No	20.3	15	44.4	395	65	0.5	0.011261261	6.076923077
60	female	38	No	19.63	15.9	41.7	304	73	0.5	0.011990408	4.164383562
61	male	32	No	18.56	14.9	43.3	293	69	2.5	0.057736721	4.246376812
62	female	38	No	22.1	6.7	40.6	270	49	0.6	0.014778325	5.510204082
63	male	39	No	24.22	12.6	41.4	409	64	1.8	0.043478261	6.390625
64	male	36	No	27.14	14.4	44	370	57	2.4	0.054545455	6.49122807
65	male	34	No	25.69	8	41.5	397	84	1.5	0.036144578	4.726190476
66	male	39	No	30.9	23.7	39.6	365	72	0.5	0.012626263	5.069444444
67	male	39	No	27.47	17.2	40.9	360	66	0.5	0.012224939	5.454545455
68	male	36	No	26.3	19.7	44.7	350	69	1	0.022371365	5.072463768
69	male	36	No	20.07	9.6	38.4	344	74	1.9	0.049479167	4.648648649
70	male	39	No	20.05	14.3	41.9	308	58	0.5	0.011933174	5.310344828
71	male	39	No	24.07	13.3	42.7	345	70	1.2	0.028103044	4.928571429
72	male	39	No	26.85	11.7	45.4	386	70	2.4	0.052863436	5.514285714
73	male	38	No	31.56	19.5	40.7	402	66	1	0.024570025	6.090909091
74	male	37	No	24.22	13	43.2	322	67	1	0.023148148	4.805970149
75	male	31	No	16.98	11.5	44.8	358	69	0.5	0.011160714	5.188405797
76	male	31	No	20.31	9.7	46.6	359	63	0.5	0.010729614	5.698412698
77	male	38	No	20.31	14.9	39.6	384	58	0.5	0.012626263	6.620689655
78	male	33	No	24.68	15	41.7	347	60	0.5	0.011990408	5.783333333
79	male	33	No	19.28	16.5	44.5	236	68	3.3	0.074157303	3.470588235
80	male	34	No	25.63	13.4	43.1	275	75	1.2	0.027842227	3.666666667
81	female	60	No	24.41	6.8	45.1	340	52	0.5	0.011086475	6.538461538
82	male	56	No	23.88	10	45.3	339	69	0.5	0.011037528	4.913043478
83	male	46	No	23.66	13	46.6	302	78	0.5	0.010729614	3.871794872
84	female	48	No	19.34	12.8	44.9	210	47	0.5	0.011135857	4.468085106
85	female	44	No	22.03	9.3	47.3	340	54	0.5	0.010570825	6.296296296
86	male	58	No	29.01	20.2	40.9	376	75	1.8	0.04400978	5.013333333
87	male	46	No	21.47	12	38.4	291	61	0.5	0.013020833	4.770491803
88	female	59	No	24.61	7.4	38.6	386	61	0.5	0.012953368	6.327868852
89	male	48	No	26.93	18.6	37.9	398	79	1.2	0.031662269	5.037974684
90	male	55	No	20.98	16.6	43	312	65	0.5	0.011627907	4.8
91	male	55	No	19.05	15.9	41.1	301	61	1.8	0.04379562	4.93442623
92	male	58	No	20.52	15.8	47.3	360	76	0.5	0.010570825	4.736842105
93	male	47	No	24.49	14.5	40	403	76	2.4	0.06	5.302631579
94	male	54	YES	28.41	23.5	42.3	240	81	0.5	0.011820331	2.962962963
95	male	44	YES	29.21	9	38.2	373	84	1.6	0.041884817	4.44047619
96	male	55	No	23.67	22	39.2	256	73	0.5	0.012755102	3.506849315
97	male	60	YES	24.44	20	41.8	301	69	2.3	0.055023923	4.362318841
98	male	50	YES	26.26	6.1	39.6	330	60	0.5	0.012626263	5.5
99	male	44	No	24.38	13.6	40.1	325	78	0.5	0.012468828	4.166666667
100	male	47	YES	28.28	16.4	42.5	378	72	0.5	0.011764706	5.25
