# Supplementary material for: Serum biomarkers for predicting Crohn’s disease activity: The role of bilirubin, uric acid, and the C-reactive protein/albumin ratio
Source: PLoS One. 2026 Mar 4;21(3):e0333855. doi: 10.1371/journal.pone.0333855 (PMC12959708; doi:10.1371/journal.pone.0333855)
Supplement: S1 File — (ZIP) [file pone.0333855.s001.zip › Data-English/Healthy controls data.xlsx]

## Sheet: healthy control data
Number	Sex	Age	Smoking	BMI(Kg/m2)	Bilirubin(umol/L)	ALB(g/L)	Uric acid(umol/L)	Creatinine(umol/L)	CRP(mg/L)	CRP/ALB	UA/Cr ratio
1	male	16	No	26.08	9.5	42.2	398	52	0.5	0.0118483	7.65385
2	female	18	No	16.53	17.1	43.1	282	46	0.5	0.0116009	6.13043
3	male	18	No	19.88	22.2	43.1	372	63	0.5	0.0116009	5.90476
4	female	20	No	19.72	8	44.1	272	61	0.5	0.0113379	4.45902
5	female	19	No	20.55	8	41.4	329	49	3.4	0.0821256	6.71429
6	male	18	No	21.62	23.7	43.1	405	79	0.5	0.0116009	5.12658
7	female	16	No	19.53	6.6	40.8	265	42	0.5	0.0122549	6.30952
8	male	17	No	19.29	7.5	46.5	375	67	0.5	0.0107527	5.59701
9	male	20	No	21.11	25.5	43.6	416	63	0.5	0.0114679	6.60317
10	female	18	No	20.06	11.3	44	252	48	0.5	0.0113636	5.25
11	male	16	No	20.9	8.7	41.8	312	65	0.5	0.0119617	4.8
12	male	18	No	20.85	12.7	42.2	365	64	0.5	0.0118483	5.70312
13	male	16	No	24.74	15.7	46.8	346	62	0.5	0.0106838	5.58065
14	male	16	No	23.29	15.8	45.5	320	64	0.8	0.0175824	5
15	female	20	No	21.3	10.2	49.7	346	65	0.5	0.0100604	5.32308
16	female	18	No	19.84	9.8	41	282	57	0.5	0.0121951	4.94737
17	male	18	No	17.1	11.8	41.4	419	68	0.5	0.0120773	6.16176
18	female	20	No	20.57	12.9	40.7	265	55	0.5	0.012285	4.81818
19	male	20	No	21.91	12.2	40.6	290	69	0.5	0.0123153	4.2029
20	male	23	No	21.3	10.7	39.4	370	57	0.8	0.0203046	6.49123
21	female	27	YES	18.37	9.6	44.1	315	45	0.5	0.0113379	7
22	male	21	No	18.31	18.8	46.7	323	66	0.5	0.0107066	4.89394
23	male	28	No	20.9	7	43.2	361	73	0.5	0.0115741	4.94521
24	male	23	No	23.66	14.5	46.9	322	59	0.5	0.010661	5.45763
25	male	24	No	25.22	19.5	46.2	379	72	0.5	0.0108225	5.26389
26	female	25	No	25.15	14.3	44.3	296	46	0.8	0.0180587	6.43478
27	female	22	No	19.29	7.2	44.7	355	45	1	0.0223714	7.88889
28	female	22	No	15.98	15.4	44.8	341	72	0.5	0.0111607	4.73611
29	female	23	No	25.85	8.4	42.1	274	49	0.5	0.0118765	5.59184
30	female	21	No	21.62	11.6	42.6	351	52	0.9	0.0211268	6.75
31	male	23	No	18.51	8.8	41	384	72	1.2	0.0292683	5.33333
32	female	22	No	20.7	9.3	42.2	187	47	0.5	0.0118483	3.97872
33	male	21	No	21.14	20.4	40.8	395	57	0.5	0.0122549	6.92982
34	female	21	No	20.03	7	47.2	267	54	0.7	0.0148305	4.94444
35	female	28	No	17.85	12	42.2	179	46	0.5	0.0118483	3.8913
36	male	24	No	21.62	8.7	41.7	382	79	3.1	0.0743405	4.83544
37	female	23	No	16.82	11.1	39.7	240	49	0.6	0.0151134	4.89796
38	male	30	No	28.75	9.6	40.3	343	75	4.4	0.109181	4.57333
39	male	21	No	22.38	13.7	44.1	340	97	2.6	0.0589569	3.50515
40	male	22	No	25.74	12.3	42.5	377	73	2.6	0.0611765	5.16438
41	male	29	No	20.06	14	43.2	271	64	0.5	0.0115741	4.23438
42	male	21	No	24.12	8.1	44.8	313	79	1.6	0.0357143	3.96203
43	male	30	No	17.24	9.3	43	233	70	0.5	0.0116279	3.32857
44	male	26	No	25.03	21.8	43.4	368	79	0.5	0.0115207	4.65823
45	male	28	No	33.13	15.3	45.2	384	62	3.9	0.0862832	6.19355
46	male	27	No	26.06	9.1	37.4	314	54	0.6	0.0160428	5.81481
47	male	28	No	24.06	13.8	45.5	348	88	3.1	0.0681319	3.95455
48	male	22	No	21.97	11.5	46.7	420	84	0.5	0.0107066	5
49	female	30	No	23.83	9.4	41.3	268	47	0.5	0.0121065	5.70213
50	male	25	No	23.98	17.8	42.3	338	63	0.5	0.0118203	5.36508
51	female	26	No	19.1	10.8	41.5	297	50	1.5	0.0361446	5.94
52	female	23	No	16.62	15.6	42.2	218	49	0.5	0.0118483	4.44898
53	male	21	No	18	8.7	42.1	258	46	0.5	0.0118765	5.6087
54	male	30	No	27.66	6.6	38.8	386	62	1.3	0.0335052	6.22581
55	female	30	No	19.14	10.8	45	179	54	0.5	0.0111111	3.31481
56	male	28	No	22.86	7.1	46.8	413	75	0.5	0.0106838	5.50667
57	male	25	No	27.43	13.2	38.9	424	74	3.9	0.100257	5.72973
58	male	23	No	23.04	8.9	43	426	61	1.2	0.027907	6.98361
59	male	39	No	20.3	15	44.4	395	65	0.5	0.0112613	6.07692
60	female	38	No	19.63	15.9	41.7	304	73	0.5	0.0119904	4.16438
61	male	32	No	18.56	14.9	43.3	293	69	2.5	0.0577367	4.24638
62	female	38	No	22.1	6.7	40.6	270	49	0.6	0.0147783	5.5102
63	male	39	No	24.22	12.6	41.4	409	64	1.8	0.0434783	6.39062
64	male	36	No	27.14	14.4	44	370	57	2.4	0.0545455	6.49123
65	male	34	No	25.69	8	41.5	397	84	1.5	0.0361446	4.72619
66	male	39	No	30.9	23.7	39.6	365	72	0.5	0.0126263	5.06944
67	male	39	No	27.47	17.2	40.9	360	66	0.5	0.0122249	5.45455
68	male	36	No	26.3	19.7	44.7	350	69	1	0.0223714	5.07246
69	male	36	No	20.07	9.6	38.4	344	74	1.9	0.0494792	4.64865
70	male	39	No	20.05	14.3	41.9	308	58	0.5	0.0119332	5.31034
71	male	39	No	24.07	13.3	42.7	345	70	1.2	0.028103	4.92857
72	male	39	No	26.85	11.7	45.4	386	70	2.4	0.0528634	5.51429
73	male	38	No	31.56	19.5	40.7	402	66	1	0.02457	6.09091
74	male	37	No	24.22	13	43.2	322	67	1	0.0231481	4.80597
75	male	31	No	16.98	11.5	44.8	358	69	0.5	0.0111607	5.18841
76	male	31	No	20.31	9.7	46.6	359	63	0.5	0.0107296	5.69841
77	male	38	No	20.31	14.9	39.6	384	58	0.5	0.0126263	6.62069
78	male	33	No	24.68	15	41.7	347	60	0.5	0.0119904	5.78333
79	male	33	No	19.28	16.5	44.5	236	68	3.3	0.0741573	3.47059
80	male	34	No	25.63	13.4	43.1	275	75	1.2	0.0278422	3.66667
81	female	60	No	24.41	6.8	45.1	340	52	0.5	0.0110865	6.53846
82	male	56	No	23.88	10	45.3	339	69	0.5	0.0110375	4.91304
83	male	46	No	23.66	13	46.6	302	78	0.5	0.0107296	3.87179
84	female	48	No	19.34	12.8	44.9	210	47	0.5	0.0111359	4.46809
85	female	44	No	22.03	9.3	47.3	340	54	0.5	0.0105708	6.2963
86	male	58	No	29.01	20.2	40.9	376	75	1.8	0.0440098	5.01333
87	male	46	No	21.47	12	38.4	291	61	0.5	0.0130208	4.77049
88	female	59	No	24.61	7.4	38.6	386	61	0.5	0.0129534	6.32787
89	male	48	No	26.93	18.6	37.9	398	79	1.2	0.0316623	5.03797
90	male	55	No	20.98	16.6	43	312	65	0.5	0.0116279	4.8
91	male	55	No	19.05	15.9	41.1	301	61	1.8	0.0437956	4.93443
92	male	58	No	20.52	15.8	47.3	360	76	0.5	0.0105708	4.73684
93	male	47	No	24.49	14.5	40	403	76	2.4	0.06	5.30263
94	male	54	YES	28.41	23.5	42.3	240	81	0.5	0.0118203	2.96296
95	male	44	YES	29.21	9	38.2	373	84	1.6	0.0418848	4.44048
96	male	55	No	23.67	22	39.2	256	73	0.5	0.0127551	3.50685
97	male	60	YES	24.44	20	41.8	301	69	2.3	0.0550239	4.36232
98	male	50	YES	26.26	6.1	39.6	330	60	0.5	0.0126263	5.5
99	male	44	No	24.38	13.6	40.1	325	78	0.5	0.0124688	4.16667
100	male	47	YES	28.28	16.4	42.5	378	72	0.5	0.0117647	5.25
