# Supplementary material for: Serum biomarkers for predicting Crohn’s disease activity: The role of bilirubin, uric acid, and the C-reactive protein/albumin ratio
Source: PLoS One. 2026 Mar 4;21(3):e0333855. doi: 10.1371/journal.pone.0333855 (PMC12959708; doi:10.1371/journal.pone.0333855)
Supplement: S1 File — (ZIP) [file pone.0333855.s001.zip › Data-English/README.txt]

====================================
README - Data Files Description
====================================

1. GENERAL INFORMATION
- Study Title: [Serum biomarkers for predicting Crohn's disease activity: the role of bilirubin, uric acid, and the C-reactive protein/albumin ratio]
- Corresponding Author: [Chunxia Lu]
- Contact Email: [dingdamao1234@126.com]
- Date of Data Preparation: [2025-12-23]

2. PURPOSE OF THIS DOCUMENT
This file explains the two Excel data files submitted as Supporting Information. All data content (text and numbers) within the files is in English.

3. DETAILED FILE LIST
---
(3.1) File Name: "[CD patients data.xlsx]"
- Description: [Contains all raw data of CD patients.]
- Content: This single sheet contains the following key columns :
    * Column A "[Number]": Unique identifier for each patient.
    * Column B "[Sex]": The sex of each patient.
    * Column C "[Age]": The age of each patient.
    * Column D "[Age at diagnosis, year]":  categorized as A1 (≤16 years), A2 (17-40 years), or A3 (>40 years) according to the Montreal classification system.
    * Column E "[Disease location]":designated as L1 (terminal ileum), L2 (colon), or L3 (ileocolon), with L4 as a modifier for isolated upper gastrointestinal disease that can be added to L1-L3 according to the Montreal classification system.
   * Column F "[Disease behavior]":classified as B1 (non-stricturing, non-penetrating), B2 (stricturing),  B3 (penetrating) or B2+B3(both stricturing and penetrating disease)according to the Montreal classification system.
  * Column G "[Disease activity]": classified as Inactive, Mild, Moderate or Severe based on CDAI or endoscopic findings.
  * Column H "[Perianal disease (Yes/No)]": Indicates presence or absence of perianal disease for each patient.
  * Column I "[Smoking (Yes/No)]": Indicates whether the patient has a history of smoking.
  * Column J "[BMI (Kg/m2)]": The BMI of each patient.
  * Column K-Q "[Baseline Biomarker Data]": Baseline measurement data for all key biomarkers  analyzed in this study, as presented in Tables [2,3] of the manuscript.
     -**Column K**: `CRP` –  C-reactive protein. Unit: mg/L.
     - **Column L**: `ALB` – Albumin. Unit: g/L.
     - **Column M**: `CRP/ALB` – C-reactive protein /albumin ratio(unitless).
     - **Column N**: `Bilirubin` – Total bilirubin.Unit: μmol/L.
     - **Column O**: `Uric acid` –Uric acid. Unit: μmol/L.
     - **Column P**: `Creatinine` – Creatinine. Unit: μmol/L.
     - **Column Q**: `UA/Cr ratio` – uric acid/creatinine ratio(unitless).
* Column S "[Post-treatment Response]": Patient stratification group based on treatment response. Coded as “Remission” or “Active”.
* Column T-X "[Post-treatment Biomarker Data]": Measurement data for biomarkers collected at the post-treatment time point, as presented in Tables [5,6] of the manuscript.
    -**Column T**: `ALB` – Post-treatment Albumin. Unit: g/L.
    - **Column U**: `CRP` –  Post-treatment C-reactive protein. Unit: mg/L.
    - **Column V**: `Bilirubin` – Post-treatment Bilirubin.Unit: μmol/L.
    - **Column W**: `Uric acid`– Post-treatment Uric acid.Unit: μmol/L.
    - **Column X**: `Creatinine` – Post-treatment Creatinine.Unit: μmol/L.
    
- Companion CSV File: "[CD patients data.csv]" (Identical content in universal text format).

---
(3.2) File Name: "[Healthy controls data.xlsx]"
- Description: [Contains all raw data of healthy controls.]
- Content: This single sheet contains the following key columns:
    * Column A "[Number]": Unique identifier for each control.
    * Column B "[Sex]": The sex of each control.
    * Column C "[Age]": The age of each control.
    * Column D "[Smoking (Yes/No)]": Indicates whether the control has a history of smoking.
    * Column E "[BMI (Kg/m2)]": The BMI of each control.
    * Column F-L "[Biomarker Data]": Measurement data for all key biomarkers  analyzed in this study, as presented in Table [2] of the manuscript.
     - **Column F**: `Bilirubin` – Total bilirubin. Unit: μmol/L.
     - **Column G**: `ALB` – Albumin. Unit: g/L.
     - **Column H**: `Uric acid` – Uric acid. Unit: μmol/L.
     - **Column I**: `Creatinine` – Creatinine. Unit: μmol/L.
     - **Column J**: `CRP` –  C-reactive protein. Unit: mg/L.
     - **Column K**: `CRP/ALB ` – C-reactive protein /albumin ratio (unitless).
     - **Column L**: `UA/Cr ratio` – uric acid/creatinine ratio (unitless).
- Companion CSV File: "[Healthy controls data.csv]" (Identical content in universal text format).

4. IMPORTANT NOTES
- Language: All text (sheet name, column headers, data entries) in the .xlsx and .csv files is in English.
- CSV Files: The provided .csv files are plain text versions that confirm the English language format and allow access with any software.

5. CONTACT
For any questions regarding these data files, please contact:
[Chunxia Lu] at [dingdamao1234@126.com]
